# Supplementary material for: Photochemical Methods to Study the Radical-Induced Degradation of Anion-Exchange Membranes
Source: Membranes (Basel). 2025 Oct 7;15(10):305. doi: 10.3390/membranes15100305 (PMC12566383; doi:10.3390/membranes15100305)
Supplement: Supplementary file 1 [file membranes-15-00305-s001.zip]

Archive with 1 entries (1 files):
- membranes-3880953-supplementary.pdf
